# Supplementary material for: Synthesis of Perfluoroalkylated Pyrazoles from α-Perfluoroalkenylated Aldehydes
Source: Molecules. 2024 Oct 25;29(21):5034. doi: 10.3390/molecules29215034 (PMC11547949; doi:10.3390/molecules29215034)
Supplement: Supplementary file 1 [file molecules-29-05034-s001.zip]

Archive with 1 entries (1 files):
- molecules-3262835-supplementary.pdf
